# Supplementary material for: Sevoflurane Postconditioning Attenuates Hypoxia/Reoxygenation Injury of Cardiomyocytes Under High Glucose by Regulating HIF-1α/MIF/AMPK Pathway
Source: Front Pharmacol. 2021 Feb 22;11:624809. doi: 10.3389/fphar.2020.624809 (PMC7938236; doi:10.3389/fphar.2020.624809)
Supplement: Supplementary file 1 [file table1.xlsx]

## Sheet: Sheet1
simple group	group	HIF-1α/β-actin	MIF/β-actin	AMPKα/β-actin	p-AMAPK/β-actin		group	LDH viability（U/L）	ATP concentration（µmol/gprot）	ROS Fluorescence		group	number	JC-1 red fluorescence	JC-1 green fluorescence	JC-1 red/green		group	number	Early apoptosis（%）	Late apoptosis（%）	Total apoptosis rate（%）		group	number	survival rate（%）
N+control group	1	0.5707	0.265942	0.538963	0.396637		N+control group	105.691	372.809	369		N+control group	1	23.305	19.476	1.1966		N+control group	1-1	0.9	2.4	3.3		N+control group	1	102.283
	1	0.560914	0.242396	0.569169	0.291235			100.813	239.527	438			1	31.795	25.134	1.26502			1-2	0.6	2.8	3.4			1	109.863
	1	0.574652	0.24507	0.546244	0.246305			134.959	316.236	515			1	17.664	13.934	1.26769			1-3	1.5	3.7	5.2			1	96.5297
N+H/R group	2	0.911362	0.424488	0.538229	0.476721		N+H/R group	234.146	64.2405	1711		N+H/R group	2	2.122	4.266	0.497421		N+H/R group	2-1	7.1	14.2	21.3			1	97.2146
	2	0.908825	0.413153	0.581318	0.366429			191.87	74.9945	1478			2	2.779	4.028	0.689921			2-2	7.7	14	21.7			1	94.2922
	2	0.844769	0.341249	0.516041	0.372403			178.862	88.6984	1627			2	2.578	4.921	0.523877			2-3	7.2	14.8	22		N+H/R group	2	85.0228
N+H/R+SpostC group	3	1.22144	0.610687	0.486806	0.812597		N+H/R+SPostC group	113.821	170.137	737		N+H/R+SPostC group	3	4.037	3.879	1.04073		N+H/R+SPostC group	3-1	4.2	8.5	12.7			2	81.4612
	3	1.21021	0.764762	0.602178	0.562842			133.333	196.253	936			3	4.673	5.621	0.831347			3-2	3.8	8.5	12.3			2	80.2283
	3	1.14084	0.490294	0.498962	0.628839			141.463	233.518	836			3	4.822	6.998	0.689054			3-3	3.6	7.5	11.1			2	90.5479
N+H/R+SpostC+YC-1group	4	0.90935	0.445998	0.54567	0.437473		N+H/R+SPostC+YC-1 group	261.789	125.83	1286		N+H/R+SPostC+YC-1 group	4	4.158	6.882	0.604185		N+H/R+SPostC+YC-1 group	4-1	6.4	12.8	19.2			2	77.7169
	4	0.965603	0.484569	0.646037	0.329917			198.374	99.3447	1349			4	3.227	3.416	0.944672			4-2	6.2	12.9	19.1		N+H/R+SPostC group	3	96.8037
	4	0.791222	0.347108	0.532852	0.416999			302.439	137.517	1483			4	3.473	4.635	0.749299			4-3	7.1	12.6	19.7			3	86.21
N+H/R+SpostC+ISO-1group	5	0.651573	0.354145	0.522134	0.352263		N+H/R+SPostC+ISO-1 group	162.602	224.302	1438		N+H/R+SPostC+ISO-1 group	5	7.904	10.633	0.743346		N+H/R+SPostC+ISO-1group	5-1	5.8	10.6	16.4			3	92.8767
	5	0.630302	0.451657	0.56446	0.29235			118.699	196.101	1275			5	8.093	14.447	0.560186			5-2	6.6	11.1	17.7			3	84.3836
	5	0.58104	0.363437	0.570768	0.350345			188.618	145.874	1254			5	6.295	6.729	0.935503			5-3	5.3	10.6	15.9			3	102.785
H+control group	6	0.627185	0.168381	0.832421	0.416715		H+control group	229.268	153.76	662		H+control group	6	8.401	8.865	0.947659		H+control group	6-1	4.7	3.8	8.5		N+H/R+SPostC+YC-1 group	4	86.0731
	6	0.536073	0.103201	0.659025	0.339854			284.553	158.199	504			6	7.348	8.524	0.862037			6-2	5.5	3	8.5			4	86.1644
	6	0.631428	0.127828	0.781272	0.408948			269.919	213.812	563			6	6.448	6.229	1.03516			6-3	5.6	2.8	8.4			4	78.4932
H+H/R group	7	0.608828	0.251334	0.82062	0.415257		H+H/R group	413.008	42.2292	1941		H+H/R group	7	2.696	5.178	0.520664		H+H/R group	7-1	8.4	16.8	25.2			4	83.3333
	7	0.5317	0.157494	0.735402	0.377195			304.065	42.8021	1858			7	2.599	5.371	0.483895			7-2	8.4	16.6	25			4	74.8402
	7	0.614339	0.259157	0.884292	0.306695			349.593	54.6867	2009			7	2.541	6.178	0.411298			7-3	8.3	17.1	25.4		N+H/R+SPostC+ISO-1 group	5	95.1598
H+H/R+SpostC group	8	0.839244	0.401098	0.74838	0.419879		H+H/R+SPostC group	291.057	92.3224	1513		H+H/R+SPostC group	8	4.509	6.905	0.653005		H+H/R+SPostC group	8-1	13.5	10.2	23.7			5	79.6804
	8	0.95218	0.293497	0.693808	0.404775			323.577	60.4779	1232			8	5.574	7.188	0.775459			8-2	11.8	11.1	22.9			5	80.5479
	8	0.835732	0.400535	0.775114	0.325781			357.724	45.3151	1213			8	2.049	4.77	0.42956			8-3	11	9.4	20.4			5	83.4247
H+H/R+SpostC+DMOG group	9	1.08378	0.609198	0.830633	0.58031		H+H/R+SPostC+DMOG group	282.927	69.1181	1035		H+H/R+SPostC+DMOG group	9	7.314	9.164	0.798123		H+H/R+SPostC+DMOG group	9-1	6.2	13.2	19.4			5	84.0639
	9	1.2604	0.437262	0.740771	0.640183			261.789	52.5299	1203			9	7.819	8.672	0.901637			9-2	11.7	7.7	19.4		H+control group	6	90.6849
	9	1.14397	0.585071	0.838829	0.492406			247.154	123.792	1071			9	7.115	9.058	0.785493			9-3	8.2	9.3	17.5			6	81.8721
H+H/R+SpostC+MIF20 group	10	1.31767	0.567159	0.869226	0.61393		H+H/R+SPostC+MIF20 group	281.301	49.2744	970		H+H/R+SPostC+MIF20 group	10	6.487	7.604	0.853104		H+H/R+SPostC+MIF20 group	10-1	5.7	10.1	15.8			6	93.1963
	10	1.39084	0.410943	0.738436	0.714455			330.081	32.452	1033			10	9.649	10.274	0.939167			10-2	8.2	9.1	17.3			6	81.5525
	10	1.24808	0.563129	0.847568	0.577315			247.154	62.9955	925			10	10.373	13.344	0.777353			10-3	7.6	8.7	16.3			6	84.7489
																								H+H/R group	7	76.758
																									7	79.0411
																									7	61.9178
																									7	76.7123
																									7	60.8676
																								H+H/R+SPostC group	8	70.411
																									8	77.8539
																									8	82.8767
																									8	70.137
																									8	74.1553
																								H+H/R+SPostC+DMOG group	9	90.411
																									9	72.6941
																									9	82.4658
																									9	81.6895
																									9	73.9269
																								H+H/R+SPostC+MIF20 group	10	81.9635
																									10	92.5114
																									10	71.6438
																									10	84.3379
																									10	88.8584
